# Supplementary material for: Melatonin Improves Intestinal Barrier Impairment in a Mouse Model of Autism Spectrum Disorder
Source: Biology (Basel). 2025 Nov 14;14(11):1594. doi: 10.3390/biology14111594 (PMC12650372; doi:10.3390/biology14111594)
Supplement: Supplementary file 1 [file biology-14-01594-s001.zip]

Archive with 1 entries (1 files):
- biology-3905602-supplementary.pdf
